# Supplementary material for: Artificial Vision: The High-Frequency Electrical Stimulation of the Blind Mouse Retina Decay Spike Generation and Electrogenically Clamped Intracellular Ca2+ at Elevated Levels
Source: Bioengineering (Basel). 2023 Oct 16;10(10):1208. doi: 10.3390/bioengineering10101208 (PMC10604554; doi:10.3390/bioengineering10101208)
Supplement: Supplementary file 1 [file bioengineering-10-01208-s001.zip]

Archive with 1 entries (1 files):
- bioengineering-2587155 - supplementary.pdf
